# Supplementary material for: Correlation between Serum 25-Hydroxyvitamin D Levels and Gastric Cancer: A Systematic Review and Meta-Analysis
Source: Curr Oncol. 2022 Nov 2;29(11):8390–400. doi: 10.3390/curroncol29110661 (PMC9689382; doi:10.3390/curroncol29110661)
Supplement: Supplementary file 1 [file curroncol-29-00661-s001.zip]

Archive with 2 entries (2 files):
- curroncol-1966036-Supplemental file S1.pdf
- curroncol-1966036-Supplemental file S2.pdf
